# Supplementary material for: Microplastics’ Impact on the Development of AOM/DSS-Induced Colitis-Associated Colorectal Cancer in Mice
Source: Int J Mol Sci. 2025 Nov 27;26(23):11511. doi: 10.3390/ijms262311511 (PMC12692424; doi:10.3390/ijms262311511)
Supplement: Supplementary file 1 [file ijms-26-11511-s001.zip › Table S1.xlsx]

## Sheet: data
Tumor nodes number 1	Tumor nodes number 2	Total area of ​​tumor nodes 1	Total area of ​​tumor nodes 2	Tumor node diameter 1	Tumor node diameter 2	tumor 1	tumor 2	ulcer 1	ulcer 2	inflammation 1	inflammation 2	all phatology 1	all phatology 2	lamina propria cell number 1N	lamina propria cell number 2N	lamina propria cell number 1T	lamina propria cell number 2T	goblet cell volume fraction 1N	goblet cell volume fraction 2N	goblet cell volume fraction 1T	goblet cell volume fraction 2T	content of neutral mucins 1N	content of neutral mucins 2N	content of neutral mucins 1T	content of neutral mucins 2T	highly sulfated mucins 1N	highly sulfated mucins 2N	highly sulfated mucins 1T	highly sulfated mucins 2T	Chromogranin A 1N	Chromogranin A 2N	Chromogranin A 1T	Chromogranin A 2T	Muc1 1	Muc1 2	Muc3 1	Muc3 2	Muc13 1	Muc13 2	Cldn2 1	Cldn2 2	Cldn4 1	Cldn4 2	Cldn7 1	Cldn7 2	Bax 1	Bax 2	Mki67 1	Mki67 2
6	9	14.1889	32.6896	2.03787	2.14216	12.7703	42.6784	5.29888	3.35887	57.1672	46.3511	75.2364	92.3884	0.0192042	0.0237273	0.0311025	0.0459904	26.3402	44.2326	5.0836	8.44702	0.193577	0.21083	0.188258	0.200724	0.14583	0.1753	0.144369	0.151627	113.221	126.365	113.059	261.161	0	0	3.41977	10.5559	0.335224	0.872302	0	0	0.966422	0	0	0	0	1.98	0	0
8	23	29.5779	45.8755	1.87283	2.11284	2.41107	33.3323	6.6035	3.96571	76.5088	60.1428	85.5233	97.4409	0.0144928	0.0253151	0.0268272	0.0400714	30.7147	35.3414	3.52877	8.848	0.184107	0.191488	0.180103	0.182307	0.163582	0.177965	0.15351	0.165524	255.424	157.336	107.503	99.6818	0	0	30.4317	84.7859	0.686806	1.98	0	0	1.27009	3.66154	0.540756	3.30494	0	4.97924	0	1.78717
2	12	3.19153	25.2939	1.77138	2.06192	0	21.2357	8.90695	4.79226	59.1223	58.1784	68.0293	84.2064	0.0191271	0.0219191	0.0227282	0.0303738	10.2703	40.95	7.92861	12.525	0.19337	0.201572	0.203935	0.198892	0.171222	0.174433	0.149419	0.162758	229.235	179.312	1192.73	234.308	0	0	87.7318	115.298	0.787349	1.98	0	0	4.97924	13.8727	6.32406	7.76239	0.230234	14.8535	0.207812	3.19397
9	11	26.3949	22.6153	1.75391	2.01086	22.6727	17.1192	5.87582	19.9149	54.5789	60.3378	83.1274	97.3719	0.0194402	0.022806	0.0268138	0.0291353	40.0771	34.2187	7.76675	6.64713	0.18828	0.188717	0.161254	0.23334	0.150655	0.176443	0.140559	0.212116	178.301	159.104	1727.36	786.814	0	0	119.304	321.234	8.59994	2.04879	0.0196868	0	6.11171	23.1558	7.76239	8.31117	18.8652	17.0279	9.8589	5.33126
2	12	2.29626	38.1508	1.7367	1.91512	0	63.5162	3.99575	3.22717	41.2083	26.9954	45.2041	93.7387	0.022365	0.0271134	0.0259166	0.0353961	30.8891	43.5369	8.45887	8.1454	0.180926	0.213869	0.183809	0.201843	0.164762	0.184288	0.142793	0.169713	142.967	148.337	693.153	943.946	0.101431	0	173.709	381.055	18.2317	6.11171	0.207812	0.072084	12.9567	28.4223	12.9567	10.5559	31.489	18.8652	26.5456	34.8866
8	20	25.894	54.7037	1.08413	1.85382	4.56298	47.7637	7.82225	0	60.9876	46.1275	73.3729	93.8912	0.0197342	0.026339		0.0389916	17.5365	40.8976		10.5565	0.186437	0.210229		0.195824	0.159008	0.203065		0.168175	93.735	188.914	64.3488	683.546	0.505051	0	2669.83	1098.55	31.489	6.54379	0.238234	0.133302	24.7928	56.2762	18.2317	11.3022	66.7561	29.4098	119.304	37.353
6	11	21.6475	41.3399	1.5231	1.85299	2.91684	7.55434	1.86864	4.25804	52.4138	83.6854	57.1993	95.4978	0.0170796	0.02689		0.0417411	31.82	31.2685		8.55484	0.18425	0.179781		0.183791	0.171019	0.176268		0.192465	114.712	192	1386.75	579.796	1.03474	4.3434	21444.3	3508.72	69.0755	56.2762	1.0707	0.346872	111.427	97.1979	79.1876	18.2317
				1.32051	1.65913																											534.7	560.241
				1.25471	1.59329																											1221.95	317.619
				1.16163	1.5581																											37.9864	686.305
				2.5299	1.51041																											296.169	647.147
				2.24161	1.49812																											521.904	221.29
				2.10627	1.49194																											35.0263	208.218
				2.07755	1.47219																											91.7174	99.9836
				2.04353	1.32226																											130.644	180.325
				1.86583	1.30879																											410.857	269.103
				1.58603	1.30761																											29.6553
				1.32226	1.28503
				1.22803	1.24547
				2.94046	1.24299
				2.61611	1.15831
				2.52197	1.15632
				2.00434	1.13548
				1.98775	2.33616
				1.94109	1.82746
				1.5402	1.69903
				1.30407	1.67161
				3.54146	1.55662
				2.23024	1.52866
				2.14144	1.4308
				2.03068	1.42433
				1.41293	1.40965
				1.36806	1.24113
				1.23491	1.12115
				1.1623	3.33839
				3.90591	3.21306
				2.52166	2.26519
				1.61108	1.72245
				1.11633	1.68492
				1.09332	1.66931
				0.954137	1.60005
					1.53168
					1.35391
					1.34421
					1.17416
					1.08625
					3.59928
					2.88172
					2.44096
					2.34077
					2.29122
					2.21812
					1.78136
					1.59764
					1.29697
					1.10384
					1.0691
					2.19227
					2.01316
					1.73714
					1.72602
					1.62299
					1.46748
					1.41511
					1.37424
					1.34076
					1.31525
					1.28803
					1.25594
					3.41728
					2.53567
					2.48567
					2.22367
					2.16398
					1.96789
					1.20396
					1.16825
					1.01059
					3.03329
					2.55444
					2.51126
					2.13928
					2.12193
					2.0831
					1.91311
					1.90787
					1.90059
					1.85132
					1.74333
					1.68355
					1.66746
					1.59184
					1.32981
					1.28563
					1.28383
					1.24608
					1.02872
					0.996002
[truncated: 8 more columns]

## Sheet: power analysis
	Valid N	Mean	Std.Dev.	Power	calculate sample size (for one group)
Tumor nodes number 1	7	5.85714	2.85357	0.7528	7
Tumor nodes number 2	7	14	5.2915				1	"-MP"
Total area of tumor nodes 1	7	17.5987	11.2505	0.843002	5		2	"+MP"
Total area of tumor nodes 2	7	37.2384	11.3614				N	non-tumor
Tumor node diameter 1	41	1.8463	0.653647	0.139483	596		T	tumor
Tumor node diameter 2	98	1.74025	0.558197
tumor 1	7	6.47628	8.35345	0.657674	8
tumor 2	7	33.3143	19.4952
ulcer 1	7	5.7674	2.35756	0.0501212	44230
ulcer 2	7	5.64528	6.48125
inflammation 1	7	57.4267	10.6146	0.0593697	575
inflammation 2	7	54.5455	17.4367
all phatology 1	7	69.6704	14.3406	0.814165	6
all phatology 2	7	93.5051	4.51535
lamina propria cell number 1N	7	0.0187776	0.00244167	0.991536	2
lamina propria cell number 2N	7	0.0248728	0.00207136
lamina propria cell number 1T	5	0.0266777	0.00299152	0.770236	5
lamina propria cell number 2T	7	0.0373857	0.00611007
goblet cell volume fraction 1N	7	26.8068	9.93966	0.534638	11
goblet cell volume fraction 2N	7	38.6351	5.00762
goblet cell volume fraction 1T	5	6.55332	2.1391	0.452385	11
goblet cell volume fraction 2T	7	9.10342	1.89592
content of neutral mucins 1N	7	0.187278	0.00479694	0.36093	18
content of neutral mucins 2N	7	0.199498	0.0130612
content of neutral mucins 1T	5	0.183472	0.0153844	0.31	18
content of neutral mucins 2T	7	0.199532	0.016874
highly sulfated mucins 1N	7	0.160868	0.00971859	0.92489	4
highly sulfated mucins 2N	7	0.181109	0.0102109
highly sulfated mucins 1T	5	0.14613	0.00525716	0.569356	8
highly sulfated mucins 2T	7	0.174625	0.0205836
Chromogranin A 1N	7	161.085	62.1106	0.0510212	5251
Chromogranin A 2N	7	164.481	23.6912
Chromogranin A 1T	17	505.619	549.395	0.0699415	1471
Chromogranin A 2T	16	423.718	269.046
Muc1 1	7	0.234461	0.398175	0.0690606	284
Muc1 2	7	0.620486	1.64165
Muc3 1	7	3504.1	7969.61	0.0904418	135
Muc3 2	7	788.6	1253.91
Muc13 1	7	18.4579	25.1186	0.0820046	170
Muc13 2	7	10.8304	20.1614
Cldn2 1	7	0.21949	0.389335	0.0952086	121
Cldn2 2	7	0.078894	0.128916
Cldn4 1	7	23.2148	39.7716	0.0660384	337
Cldn4 2	7	31.7981	34.3669
Cldn7 1	7	17.8576	27.8066	0.0894773	138
Cldn7 2	7	8.49546	5.86803
Bax 1	6	19.5568	26.4918	0.0603044	434
Bax 2	6	14.5193	9.95255
Mki67 1	6	25.9861	46.8695	0.0694812	231
Mki67 2	6	13.7587	17.426
IL6 1	6	77.8318	22.672	0.0926835	117
IL6 2	7	69.5136	12.828
IL10 1	5	25.7182	10.3984	0.057696	396
IL10 2	4	23.6466	7.43285
TNF-alfa 1	7	28.182	2.66361	0.139072	62
TNF-alfa 2	7	31.2031	6.02504
IL1-beta 1	7	35.9601	7.66772	0.0643016	305
IL1-beta 2	5	39.8924	17.3233
STATISTICA 6.0	Power Calculation Two Means, t-Test, Ind. Samples H0: Mu1 = Mu2 Type I Error Rate (Alpha)=0,05
https://www.omnicalculator.com/statistics/power-analysis	Сalculate sample size. Two independent study group. Continuous (mean). Effect size mean. Enrollment ratio 1. Type I/II-error rate. Alpha=0.05. Power=80%.
